# Supplementary material for: A Systematic Review of Aircraft Disinsection Safety, Toxicity, and Tolerability
Source: Toxics. 2025 Nov 9;13(11):965. doi: 10.3390/toxics13110965 (PMC12656498; doi:10.3390/toxics13110965)
Supplement: Supplementary file 1 [file toxics-13-00965-s001.zip]

Archive with 1 entries (1 files):
- toxics-3917666-supplementary.pdf
